# Supplementary material for: Intra‐Tissue Bacteriome and Cellular Profiles in Periodontal Granulation Tissue From Osseous Defects and Extraction Sockets
Source: J Clin Periodontol. 2026 Feb 24;53(5):806–20. doi: 10.1111/jcpe.70108 (PMC13086548; doi:10.1111/jcpe.70108)
Supplement: Supplementary file 2 — Data S2: Detailed anonymous anthropological, clinical and periodontal information for all participants. [file JCPE-53-806-s002.xlsx]

## Sheet: Sheet1
Supplementary Information: Detailed anonymous anthropological, clinical and periodontal information for all participants
Case	Re-evaluation before sample? (N=35)	Multiple sample	Operator	Sex	Age	Education level (primary or below; F1-F3; high school; Tertiary)	Weight (kg)	Height (m)	BMI	BMI: Normal = 1 Overweight/Obese = 2	pregnancy Yes, No, N/A	Eating Habit Normal =1 vegetarian =2 Other: =3	Smoker? Current/Former/Never Year Number of cigerrate	For Former Smoker Suspended Year	For Former Smoker Pervious consumption amount per day	For Smoker Smoking ciggerate per day	For Smoker year of smoking	Drinking habit Never =0 occasionally = 1 Frequent =2	Drinking Amount	MH HT=high blood pressure DM=diabetes Heart Disease = HD	DM?	HT	HD	Under medication? Yes / No	Type of medication	Antibiotic (within 3 months, excluding preop antibiotic for regeneration)	Probiotic	Product taking	Oral Examination 2 or above/ year = 5 2/year =4 1/year =3 1/2 year=2 1/2or more year=1 Never =0	periodontal treatment in past 6 months? Yes/No	oral hygiene habit how many times per day	bleeding gum during brushing Yes/No	flossing Yes/No	interdental brush Yes/No	Family also have periodontal disease? Yes/No/unknown	state the family member if yes	Contact with radioactive harmful substance yes/No	Diagnosis code (stage)	Full Diagnosis	Extent	Grade
P001	N	N	Clara Wong	M	62	Tertiary	63.5	1.72	21.4643	1	No	1	Never	N/A	N/A	N/A	N/A	0	N/A	HT	No	Yes	No	Yes	HT	Yes (sinusitis)	Yes	Reuteri	4	Yes	2	No	No	Yes	unknown	N/A	No	3	Generalised Stage III Grade C	Generalised	C
P002	N	N	Clara Wong	F	44	F1-F3	63	1.6	24.6094	2	No	1	Former	1.5	3	N/A	N/A	1	N/A	Nil	No	No	No	No	N/A	No	No	N/A	5	Yes	2	No	No	Yes	No	N/A	No	3	Generalised Stage III Grade B	Generalised	B
P003	Y	N	Davina Lam	F	58	F1-F3	55	1.58	22.0317	1	No	1	Never	N/A	N/A	N/A	N/A	1	N/A	Nil	No	No	No	No	N/A	No	No	N/A	5	Yes	2	No	No	Yes	No	N/A	No	3	Generalised Stage III Grade C	Generalised	C
P004	Y	N	Nichol Tsang	M	44	Tertiary	92	1.67	32.9879	2	No	1	Former	2	20	N/A	N/A	1	N/A	DM; HT; HD	Yes	Yes	Yes	Yes	DM, HT, Aspirin, hypercholesterolemia	No	Yes	intestinal supplement	5	Yes	2	No	No	Yes	Yes	father	No	4	Generalised Stage IV Grade C	Generalised	C
P0005	Y	N	Annie Kwok	M	60	F1-F3	70	1.7	24.2215	2	No	1	Current	N/A	N/A	6	20	1	N/A	Nil	No	No	No	No	N/A	No	No	N/A	0	No	2	No	No	No	unknown	N/A	No	4	Generalised Stage IV Grade C	Generalised	C
P006	Y	N	Nick Sung	F	48	High School	55	1.58	22.0317	1	No	1	Never	N/A	N/A	N/A	N/A	1	N/A	Nil	No	No	No	No	N/A	No	Yes	lactobif 30 probiotics, 30 billion cfu	5	Yes	2	No	No	Yes	unknown	N/A	No	4	Generalised Stage IV Grade C	Generalised	C
P007	N	Y	Davina Lam	M	25	Tertiary	60	1.68	21.2585	1	No	1	Never	N/A	N/A	N/A	N/A	1	N/A	Obotnature, Sleep	No	No	No	No	N/A	yes	No	N/A	5	Yes	2	No	No	Yes	Yes	mother	No	3	Generalised Stage III Grade C	Generalised	C
P008	Y	Y	Nick Sung	F	59	Tertiary	55	1.52	23.8054	2	No	1	Never	N/A	N/A	N/A	N/A	0	N/A	Nil	No	No	No	No		No	No		3	Yes	2	No	No	Yes	No	N/A	No	3	Generalised Stage III Grade B	Generalised	B
P009	Y	Y	Tiffany Chen	F	56	High School	54	1.48	24.653	2	No	1	Never	N/A	N/A	N/A	N/A	1		Nil	No	No	No	No		No	No		0	Yes	2	No	No	No	No	N/A	No	3	Generalised Stage III Grade C	Generalised	C
P010	Y	Y	Vincent Chan	M	41	Tertiary	72	1.73	24.0569	2	N/A	1	Never	N/A	N/A	N/A	N/A	1		Nil	No	No	No	No		No	No		5	Yes	2	No	No	Yes	unknown	N/A	No	3	Generalised Stage III Grade C	Generalised	C
P011	Y	N	Davina Lam	M	48	Tertiary	85	1.83	25.3815	2	N/A	1	Former	6	20	N/A	N/A	1	N/A	Nil	No	No	No	No		No	No		5	Yes	3	No	No	Yes	unknown	N/A	No	3	Generalised Stage III Grade C	Generalised	C
P012	N	N	Nick Sung	F	49	High School	52	1.62	19.8141	1	No	1	Never	N/A	N/A	N/A	N/A	0	N/A	Nil	No	No	No	No		No	No		5	Yes	2	No	No	Yes	unkown	N/A	No	4	Generalised Stage IV Grade C	Generalised	C
P013	Y	N	Alice Kan	F	56	High School	63	1.68	22.3214	1	No	1	Never	N/A	N/A	N/A	N/A	0	N/A	Nil	No	No	No	No		No	No		5	Yes	2	No	Yes	Yes	Yes	2 sisters	No	3	Generalised Stage III Grade B	Generalised	B
P014	Y	N	Alice Kan	M	41	High School	73	1.68	25.8645	2	N/A	1	Never	N/A	N/A	N/A	N/A	1	N/A	Nil	No	No	No	No		No	No		5	Yes	2	No	Yes	Yes	unknown	N/A	No	4	Generalised Stage IV Grade C	Generalised	C
P015	Y	N	Clara Wong	M	65	Tertiary	70	1.75	22.8571	1	N/A	1	Never	N/A	N/A	N/A	N/A	2	330 ml/day	Nil	No	No	No	No		No	No		5	Yes	2	No	No	Yes	No	N/A	No	4	Generalised Stage IV Grade C	Generalised	C
P016	Y	Y	Hui Ying	F	34	Tertiary	58	1.71	19.8352	1	No	1	Never	N/A	N/A	N/A	N/A	1	N/A	Nil	No	No	No	No		No	No		5	Yes	2	No	Yes	Yes	Yes	mother	No	3	Generalised Stage III Grade C	Generalised	C
P017	Y	N	Nick Sung	F	52	Tertiary	44	1.52	19.0443	1	No	1	Never	N/A	N/A	N/A	N/A	1	N/A	HT	No	No	No	Yes	HT	No	No		3	Yes	2	No	No	Yes	UnkNown	N/A	No	4	Generalised Stage IV Grade C	Generalised	C
P018	Y	N	Julie Kung	F	27	Tertiary	51	1.71	17.4413	1	No	1	Never	N/A	N/A	N/A	N/A	1	N/A	Kidney	No	No	No	No		Yes	Yes	G-niib, simol	3	Yes	2	Yes	No	Yes	unknown	N/A	No	3	Generalised Stage III Grade C	Generalised	C
P019	Y	N	Vincent Chan	M	42	Tertiary	60	1.67	21.5139	1	No	1	Never	N/A	N/A	N/A	N/A	1	N/A	Nil	No	No	No	No		No	No		5	Yes	2	No	No	Yes	unknown	N/A	No	3	Generalised Stage III Grade C	Generalised	C
P020	Y	Y	Tiffany Chen	M	47	Tertiary	95	1.8	29.321	2	N/A	1	Never	N/A	N/A	N/A	N/A	1	N/A	Nil	No	No	No	No		No	No		5	Yes	2	No	No	Yes	No	N/A	No	4	Generalised Stage IV Grade C	Generalised	C
P021	N	N	Kathy Ng	M	39	High School	78.6364	1.73	26.2743	2	N/A	1	Current	N/A	N/A	10	20	0	N/A	DM	Yes			Yes	Metformin (DM)	No	No		0	Yes	2	Yes	No	Yes	unknown	N/A	No	4	Generalised Stage IV Grade C	Generalised	C
P022	N	N	Nick Sung	F	62	F1-F3	55	1.58	22.0317	1	No	1	Never	N/A	N/A	N/A	N/A	1	N/A	Nil	No	No	No	No		No	No		4	Yes	2	No	Yes	No	Yes	mother	No	4	Generalised Stage IV Grade C	Generalised	C
P023	N	N	Davina Lam	F	55	Tertiary	54	1.57	21.9076	1	No	1	Never	N/A	N/A	N/A	N/A	1	N/A	Nil	No	No	No	No		Yes	Yes	Fancl	3	Yes	2	No	No	Yes	unknown	N/A	No	3	Generalised Stage III Grade C	Generalised	C
P024	N	N	Clara Wong	F	39	Tertiary	49	1.56	20.1348	1	N/A		Never	N/A	N/A	N/A	N/A	0		Nil	No	No	No			No	No		5	Yes	2	No	No	Yes	No	N/A	No	3	Localised Stage III Grade B	Localised	B
P025	N	N	Steve Lam	F	36	Tertiary	72	1.64	26.7698	2	N/A	1	Never	N/A	N/A	N/A	N/A	0	N/A	Nil	No	No	No	No		No	No		4	Yes	2	Yes	No	Yes	Yes	mother	No	3	Generalised Stage III Grade C	Generalised	C
P026	Y	N	Ryan Ho	F	50	Tertiary	64	1.68	22.6757	1	No	1	Never	N/A	N/A	N/A	N/A	0	N/A	DM	Yes	No	No	Yes	DM	No	No		5	Yes	2	No	No	Yes	unknown	N/A	No	3	Generalised Stage III Grade C	Generalised	C
P027	Y	N	Vincent Chan	M	43	Tertiary	62	1.73	20.7157	1	N/A	1	Never	N/A	N/A	N/A	N/A	0	N/A	Nil	No	No	No	Yes	Finasteride	No	No		3	Yes	2	No	No	Yes	Yes	mother	No	3	Generalised Stage III Grade B	Generalised	B
P028	N	N	Tiffany Chen	M	47	Tertiary	78	1.78	24.6181	2	No	1	Current	N/A	N/A	10	30	1	N/A	Nil	No	No	No	No		No	No		2	Yes	2	Yes	No	Yes	unknown	N/A	No	4	Generalised Stage IV Grade C	Generalised	C
P029	Y	N	Julie Kung	F	48	High School	49	1.52	21.2084	1	No	1	Never	N/A	N/A	N/A	N/A	0	N/A	Nil	No	No	No	No		No	No		3	Yes	2	No	No	Yes	unknown	N/A	No	3	Generalised Stage III Grade C	Generalised	C
P030	Y	N	Hui Ying	M	62	Tertiary	72	1.66	26.1286	2	No	1	Current	0.01	10	N/A	N/A	1	N/A	Nil	No	No	No	No		No	No		3	Yes	2	No	No	Yes	unknown	father	No	3	Generalised stage III Grade C	Generalised	C
P031	Y	Y	Davina Lam	M	46	High School	70	1.75	22.8571	1	No	1	Current	N/A	N/A	3	25	1	N/A	Nil	No	No	No	No		No	No		4	Yes	2	No	No	Yes	unknown	N/A	No	3	Generalised stage III Grade C	Generalised	C
P032	Y	N	Chris Fok	M	45	High School	65	1.73	21.7181	1	No	1	Current	N/A	N/A	5	30	0	N/A	Nil	No	No	No	No		No	No		0	Yes	2	No	Yes	No	unknown	N/A	No	3	Generalised Stage III Grade C	Generalised	C
P033	Y	N	Davina Lam	F	24	Tertiary	47	1.58	18.8271	1	No	1	Never	N/A	N/A	N/A	N/A	1	N/A	Nil	No	No	No	No		No	No		4	Yes	2	No	Yes	Yes	No	N/A	No	3	Generalised Stage III Grade C	Generalised	C
P034	N	N	Clara Wong	F	73	F1-F3	55	1.53	23.4952	2	No	1	Never	N/A	N/A	N/A	N/A	1	N/A	Nil	No	No	No	No		No	No		0	Yes	2	Yes	No	No	No	N/A	No	4	Generalised Stage IV Grade C	Generalised	C
P035	Y	N	Ryan Ho	F	55	High School	54	1.6	21.0937	1	No	1	Never	N/A	N/A	N/A	N/A	1	N/A	Nil	No	No	No	No		No	No		0	Yes	2	Yes	Yes	No	unknown	N/A	No	3	Generalised Stage III Grade C	Generalised	C
P036	Y	N	Hui Ying	M	71	High School	102	1.71	34.8825	2	N/A	1	Former	12	10	N/A	N/A	1	N/A	DM, HD, HT	Yes	Yes	Yes	Yes	Anti-platelate, HD, HT	yes (common cold)	No		5	Yes	2	No	Yes	Yes	unknown	N/A	No	3	Generalised Stage III Grade C	Generalised	C
P037	Y	N	Nichol Tsang	F	53	High School	69	1.68	24.4473	2	No	1	Former	6	15	N/A	N/A	1	N/A	Nil	No	No	No	Yes	sterols	No	No		5	Yes	2	No	No	Yes	No	N/A	No	3	Generalised III Grade C	Generalised	C
P038	Y	N	Davina Lam	F	62	High School	65	1.65	23.8751	2	No	1	Never	N/A	N/A	N/A	N/A	1	N/A	HT	No	Yes	No	Yes	HT	No	No		4	Yes	2	No	No	Yes	unknown	N/A	No	4	Generalised Stage IV Grade C	Generalised	C
P039	Y	N	Steve Lam	F	29	Tertiary	44	1.56	18.0802	1	No	1	Never	N/A	N/A	N/A	N/A	0	N/A	Nil	No	No	No	Yes	Chinese Medicine	No	No		4	Yes	2	No	No	Yes	Yes	Mother	No	3	Generalised Stage III Grade C	Generalised	C
P040	Y	N	Tiffany Chen	F	42	F1-F3	64	1.61	24.6904	2	No	1	Never	N/A	N/A	N/A	N/A	0	N/A	Nil	No	No	No	No		No	No		4	Yes	2	No	Yes	No	unknown	N/A	No	4	Generalised Stage IV Grade C	Generalised	C
P041	N	N	Clara Wong	F	29	High School	85	1.51	37.2791	2	No	1	Never	N/A	N/A	N/A	N/A	0	N/A		No	No	No	No		No	No		4	Yes	2	Yes	Yes	Yes	Yes	father & mother	No	3	Generalised Stage III Grade C	Generalised	C
P042	Y	N	Julie Kung	M	47	High School	73	1.73	24.3911	2	N/A	1	Current	0.666667	5	5	20	2	2L beer per day	Nil	No	No	No	No		No	No		5	Yes	2	No	No	Yes	Yes	Mother & sister	No	4	Generalised Stage IV Grade C	Generalised	C
P043	Y	N	Alice Kan	F	63	Primary or below	55.6	1.5	24.7111	2	No	1	Never	N/A	N/A	N/A	N/A	1	N/A	HT	No	Yes	No	Yes	HT	No	No		3	Yes	2	No	No	Yes	No	N/A	No	3	Generalised Stage III Grade C	Generalised	C
P044	N	N	Kathy Ng	F	50	High School	50	1.5	22.2222	1	No	2, 25 years	Never	N/A	N/A	N/A	N/A	0	N/A	Nil	No	No	No	No		No	No		0	Yes	3	Yes	No	Yes	No	N/A	No	4	Generalised Stage IV Grade C	Generalised	C
P045	Y	N	Tiffany Chen	M	47	F1-F3	70	1.68	24.8016	2	N/A	1	Current	0.5	20	5	30	1	N/A	Nil	No	No	No	No		No	No		3	Yes	2	No	No	Yes	unknown	N/A	No	3	Generalised Stage III Grade C	Generalised	C
P046	Y	N	Julie Kung	M	36	Tertiary	65	1.68	23.03	2	N/A	1	Never	N/A	N/A	N/A	N/A	1	N/A	Nil	No	No	No	No		yes (Knee pain)	No		3	Yes	2	No	No	Yes	Yes	Mother	No	3	Generalised Stage IV Grade C	Generalised	C
P047	Y	N	Clara Wong	M	61	Tertiary	72	1.75	23.5102	2	N/A	1	Never	N/A	N/A	N/A	N/A	1	N/A	Nil	No	No	No	No		No	Yes	G-NIIB	5	Yes	2	No	No	Yes	No	N/A	No	4	Generalised Stage IV Grade C	Generalised	C
P048	Y	N	Clara Wong	F	30	High school	55	1.65	20.202	1	No	3	Current	N/A	N/A	1	10	1	N/A	Nil	No	No	No	No		No	No		5	Yes	2	No	No	Yes	Yes	Mother	No	3	Generalised Stage III Grade C	Generalised	C
P049	Y	N		M	63	Primary or below	65	1.65	23.8751	2	N/A	1	Current	N/A	N/A	20	40	0	N/A	HT, DM	Yes	Yes	No	Yes	HT, DM	No	No		0	Yes	1	No	Yes	Yes	unknown	N/A	No	3	Generalised Stage III Grade C	Generalised	C
